# Supplementary material for: Lovastatin upregulates microRNA-29b to reduce oxidative stress in rats with multiple cardiovascular risk factors
Source: Oncotarget. 2017 Jan 3;8(6):9021–34. doi: 10.18632/oncotarget.14462 (PMC5354712; doi:10.18632/oncotarget.14462)
Supplement: Supplementary file 1 [file oncotarget-08-9021-s001.xls]

## Sheet: up.2 vs 1
Differentially expressed miRNA for 2 vs 1 based on TagCount_Mature_Alone Fold Change cutoff: 2.0 Column A: MATURE-ID, the ID of mature miRNA annotated in miRBase 21. Column B: pre-miRNA arm (5p or 3p), the position of the most abundant isomiR on pre-miRNA. Column C: PRE-ID, the pre-miRNA name. Column D: PRE-ACC, the pre-miRNA ACCESSION. Column E: MUTURE-SEED, the seed sequence of the mature miRNA…
2 vs 1 2.0 fold change UP-regulated miRNAs
miRNA information										TagCount_Mature_Alone		Fold Change
MATURE-ID	pre-miRNA arm (5p or 3p)	PRE-ID	PRE-ACC	MATURE-SEED	MATURE-LENGTH	MATURE-SEQ	MATURE-ACC	Most_Abundant_Seq	Is_miRBaseMature_Most_Abundant_Seq	2Lovastatin	1Control	2 vs 1
hsa-miR-100-3p	3p	hsa-mir-100	MI0000102	AAGCUU	22	CAAGCUUGUAUCUAUAGGUAUG	MIMAT0004512	CAAGCTTGTATCTATAGGTATG	Yes	110	32	2.85714
hsa-miR-101-3p	3p	hsa-mir-101-1	MI0000103	ACAGUA	21	UACAGUACUGUGAUAACUGAA	MIMAT0000099	GTACAGTACTGTGATAACTGAA	No	79	32	2.11905
hsa-miR-101-3p	3p	hsa-mir-101-2	MI0000739	ACAGUA	21	UACAGUACUGUGAUAACUGAA	MIMAT0000099	GTACAGTACTGTGATAACTGAA	No	79	32	2.11905
hsa-miR-1307-5p	5p	hsa-mir-1307	MI0006444	CGACCG	21	UCGACCGGACCUCGACCGGCU	MIMAT0022727	TCGACCGGACCTCGACCGGCT	Yes	97	41	2.09804
hsa-miR-139-5p	5p	hsa-mir-139	MI0000261	CUACAG	23	UCUACAGUGCACGUGUCUCCAGU	MIMAT0000250	TCTACAGTGCACGTGTCTCCAGT	Yes	40	14	2.08333
hsa-miR-21-3p	3p	hsa-mir-21	MI0000077	AACACC	21	CAACACCAGUCGAUGGGCUGU	MIMAT0004494	CAACACCAGTCGATGGGCTGT	Yes	2436	1080	2.24404
hsa-miR-210-3p	3p	hsa-mir-210	MI0000286	UGUGCG	22	CUGUGCGUGUGACAGCGGCUGA	MIMAT0000267	CTGTGCGTGTGACAGCGGCTGA	Yes	178	53	2.98413
hsa-miR-215-5p	5p	hsa-mir-215	MI0000291	UGACCU	21	AUGACCUAUGAAUUGACAGAC	MIMAT0000272	ATGACCTATGAATTGACAGAC	Yes	188	10	9.9
hsa-miR-218-5p	5p	hsa-mir-218-1	MI0000294	UGUGCU	21	UUGUGCUUGAUCUAACCAUGU	MIMAT0000275	TTGTGCTTGATCTAACCATGTG	No	43	12	2.40909
hsa-miR-218-5p	5p	hsa-mir-218-2	MI0000295	UGUGCU	21	UUGUGCUUGAUCUAACCAUGU	MIMAT0000275	TTGTGCTTGATCTAACCATGTG	No	43	12	2.40909
hsa-miR-224-5p	5p	hsa-mir-224	MI0000301	AAGUCA	21	CAAGUCACUAGUGGUUCCGUU	MIMAT0000281	CAAGTCACTAGTGGTTCCGTTT	No	35	10	2.25
hsa-miR-27a-5p	5p	hsa-mir-27a	MI0000085	GGGCUU	22	AGGGCUUAGCUGCUUGUGAGCA	MIMAT0004501	AGGGCTTAGCTGCTTGTGAGCA	Yes	67	22	2.40625
hsa-miR-29b-3p	3p	hsa-mir-29b-1	MI0000105	AGCACC	23	UAGCACCAUUUGAAAUCAGUGUU	MIMAT0000100	TAGCACCATTTGAAATCAGTGTT	Yes	42	3	4
hsa-miR-29b-3p	3p	hsa-mir-29b-2	MI0000107	AGCACC	23	UAGCACCAUUUGAAAUCAGUGUU	MIMAT0000100	TAGCACCATTTGAAATCAGTGTT	Yes	42	3	4
hsa-miR-30a-5p	5p	hsa-mir-30a	MI0000088	GUAAAC	22	UGUAAACAUCCUCGACUGGAAG	MIMAT0000087	TGTAAACATCCTCGACTGGAAGCT	No	4001	576	6.84471
hsa-miR-30e-5p	5p	hsa-mir-30e	MI0000749	GUAAAC	22	UGUAAACAUCCUUGACUGGAAG	MIMAT0000692	TGTAAACATCCTTGACTGGAAGCT	No	55	7	3.82353
hsa-miR-34a-5p	5p	hsa-mir-34a	MI0000268	GGCAGU	22	UGGCAGUGUCUUAGCUGGUUGU	MIMAT0000255	TGGCAGTGTCTTAGCTGGTTGT	Yes	2371	835	2.81775
hsa-miR-449a	5p	hsa-mir-449a	MI0001648	GGCAGU	22	UGGCAGUGUAUUGUUAGCUGGU	MIMAT0001541	TGGCAGTGTATTGTTAGCTGGT	Yes	45	4	3.92857
hsa-miR-4677-3p	3p	hsa-mir-4677	MI0017308	CUGUGA	22	UCUGUGAGACCAAAGAACUACU	MIMAT0019761	TCTGTGAGACCAAAGAACTACT	Yes	158	72	2.04878
hsa-miR-7-5p	5p	hsa-mir-7-1	MI0000263	GGAAGA	23	UGGAAGACUAGUGAUUUUGUUGU	MIMAT0000252	TGGAAGACTAGTGATTTTGTTGTT	No	388	96	3.75472
hsa-miR-7-5p	5p	hsa-mir-7-2	MI0000264	GGAAGA	23	UGGAAGACUAGUGAUUUUGUUGU	MIMAT0000252	TGGAAGACTAGTGATTTTGTTGTT	No	388	96	3.75472
hsa-miR-7-5p	5p	hsa-mir-7-3	MI0000265	GGAAGA	23	UGGAAGACUAGUGAUUUUGUUGU	MIMAT0000252	TGGAAGACTAGTGATTTTGTTGTT	No	388	96	3.75472
hsa-miR-novel-chr11_20112	3p	hsa-mir-novel-chr11_20112	MYNO295	UCCUAU	18	UUCCUAUGAUGAGGACCU	hsa-miR-novel-chr11_20112	TTCCTATGATGAGGACCT	Yes	31		4.1
hsa-miR-novel-chr14_22826	5p	hsa-mir-novel-chr14_22826	MYNO10	ACCUUG	17	AACCUUGUGAUCUACCC	hsa-miR-novel-chr14_22826	CCTTGTGATCTACCCT	No	28		3.8
hsa-miR-novel-chr15_24646	3p	hsa-mir-novel-chr15_24646	MYNO306	GCUGGU	24	GGCUGGUCCGAGUGCAGUGGUGUU	hsa-miR-novel-chr15_24646	GGCTGGTCCGAGTGCAGTGGTGTT	Yes	36	6	2.875
hsa-miR-novel-chr17_26255	3p	hsa-mir-novel-chr17_26255	MYNO63	GCAGAU	17	UGCAGAUGAUGACACUG	hsa-miR-novel-chr17_26255	TGCAGATGATGACACTG	Yes	34	4	3.14286
hsa-miR-novel-chr1_906	5p	hsa-mir-novel-chr1_906	MYNO366	ACCUUG	17	AACCUUGUGAUCUACCC	hsa-miR-novel-chr1_906	CCTTGTGATCTACCCT	No	28		3.8
hsa-miR-novel-chr1_922	5p	hsa-mir-novel-chr1_922	MYNO361	ACCUUG	17	AACCUUGUGAUCUACCC	hsa-miR-novel-chr1_922	CCTTGTGATCTACCCT	No	28		3.8
hsa-miR-novel-chr3_7433	5p	hsa-mir-novel-chr3_7433	MYNO208	GGCAGU	17	CGGCAGUGAGGCUUUGG	hsa-miR-novel-chr3_7433	TGGCCGGCAGTGAGGCTTTGGG	No	35		4.5
hsa-miR-novel-chr4_8834	3p	hsa-mir-novel-chr4_8834	MYNO224	AGUUUG	18	GAGUUUGACUGGGGUGGU	hsa-miR-novel-chr4_8834	TAGTTTGACTGGGGTGGT	No	20		3
hsa-miR-novel-chr7_13754	5p	hsa-mir-novel-chr7_13754	MYNO364	AGUGGG	18	UAGUGGGUUAUCAGAACU	hsa-miR-novel-chr7_13754	TAGTGGGTTATCAGAACT	Yes	1067	339	3.08596
hsa-miR-novel-chr9_16147	3p	hsa-mir-novel-chr9_16147	MYNO5	ACAGUA	22	UACAGUACUGUGAUAACUGAAG	hsa-miR-novel-chr9_16147	GTACAGTACTGTGATAACTGAA	No	168	78	2.02273

## Sheet: dn.2 vs 1
Differentially expressed miRNA for 2 vs 1 based on TagCount_Mature_Alone Fold Change cutoff: 0.5 Column A: MATURE-ID, the ID of mature miRNA annotated in miRBase 21. Column B: pre-miRNA arm (5p or 3p), the position of the most abundant isomiR on pre-miRNA. Column C: PRE-ID, the pre-miRNA name. Column D: PRE-ACC, the pre-miRNA ACCESSION. Column E: MUTURE-SEED, the seed sequence of the mature miRNA…
2 vs 1 2.0 fold change Down-regulated miRNAs
miRNA information										TagCount_Mature_Alone		Fold Change
MATURE-ID	pre-miRNA arm (5p or 3p)	PRE-ID	PRE-ACC	MATURE-SEED	MATURE-LENGTH	MATURE-SEQ	MATURE-ACC	Most_Abundant_Seq	Is_miRBaseMature_Most_Abundant_Seq	2	1	2 vs 1
hsa-let-7b-5p	5p	hsa-let-7b	MI0000063	GAGGUA	22	UGAGGUAGUAGGUUGUGUGGUU	MIMAT0000063	TGAGGTAGTAGGTTGTGTGGTT	Yes	2731	8551	0.320173
hsa-let-7c-5p	5p	hsa-let-7c	MI0000064	GAGGUA	22	UGAGGUAGUAGGUUGUAUGGUU	MIMAT0000064	TGAGGTAGTAGGTTGTATGGTT	Yes	883	4429	0.201171
hsa-let-7e-5p	5p	hsa-let-7e	MI0000066	GAGGUA	22	UGAGGUAGGAGGUUGUAUAGUU	MIMAT0000066	TGAGGTAGGAGGTTGTATAGTT	Yes	771	2543	0.305915
hsa-let-7i-5p	5p	hsa-let-7i	MI0000434	GAGGUA	22	UGAGGUAGUAGUUUGUGCUGUU	MIMAT0000415	TGAGGTAGTAGTTTGTGCTGTT	Yes	10241	20918	0.489822
hsa-miR-106b-3p	3p	hsa-mir-106b	MI0000734	CGCACU	22	CCGCACUGUGGGUACUUGCUGC	MIMAT0004672	TACCGCACTGTGGGTACTTGCT	No	86	212	0.432432
hsa-miR-10a-5p	5p	hsa-mir-10a	MI0000266	ACCCUG	23	UACCCUGUAGAUCCGAAUUUGUG	MIMAT0000253	TACCCTGTAGATCCGAATTTGT	No	568	2933	0.196398
hsa-miR-10b-5p	5p	hsa-mir-10b	MI0000267	ACCCUG	23	UACCCUGUAGAACCGAAUUUGUG	MIMAT0000254	TACCCTGTAGAACCGAATTTGT	No	736	2889	0.25733
hsa-miR-1246	5p	hsa-mir-1246	MI0006381	AUGGAU	19	AAUGGAUUUUUGGAGCAGG	MIMAT0005898	ATGGATTTTTGGAGCAGGGA	No	20	284	0.102041
hsa-miR-125b-2-3p	3p	hsa-mir-125b-2	MI0000470	CACAAG	22	UCACAAGUCAGGCUCUUGGGAC	MIMAT0004603	ACAAGTCAGGCTCTTGGGACCT	No		10	0.5
hsa-miR-130b-3p	3p	hsa-mir-130b	MI0000748	AGUGCA	22	CAGUGCAAUGAUGAAAGGGCAU	MIMAT0000691	CAGTGCAATGATGAAAGGGC	No	23	71	0.407407
hsa-miR-15b-5p	5p	hsa-mir-15b	MI0000438	AGCAGC	22	UAGCAGCACAUCAUGGUUUACA	MIMAT0000417	TAGCAGCACATCATGGTTTACA	Yes	410	877	0.473506
hsa-miR-196a-5p	5p	hsa-mir-196a-1	MI0000238	AGGUAG	22	UAGGUAGUUUCAUGUUGUUGGG	MIMAT0000226	TAGGTAGTTTCATGTTGTTGGG	Yes	450	1380	0.330935
hsa-miR-196a-5p	5p	hsa-mir-196a-2	MI0000279	AGGUAG	22	UAGGUAGUUUCAUGUUGUUGGG	MIMAT0000226	TAGGTAGTTTCATGTTGTTGGG	Yes	450	1380	0.330935
hsa-miR-196b-5p	5p	hsa-mir-196b	MI0001150	AGGUAG	22	UAGGUAGUUUCCUGUUGUUGGG	MIMAT0001080	TAGGTAGTTTCCTGTTGTTGGG	Yes	517	1386	0.377507
hsa-miR-19b-3p	3p	hsa-mir-19b-1	MI0000074	GUGCAA	23	UGUGCAAAUCCAUGCAAAACUGA	MIMAT0000074	TGTGCAAATCCATGCAAAACTG	No	5	35	0.333333
hsa-miR-19b-3p	3p	hsa-mir-19b-2	MI0000075	GUGCAA	23	UGUGCAAAUCCAUGCAAAACUGA	MIMAT0000074	TGTGCAAATCCATGCAAAACTG	No	5	35	0.333333
hsa-miR-3065-3p	3p	hsa-mir-3065	MI0014228	CAGCAC	23	UCAGCACCAGGAUAUUGUUGGAG	MIMAT0015378	TCAGCACCAGGATATTGTTGGAGT	No	9	28	0.5
hsa-miR-378a-3p	3p	hsa-mir-378a	MI0000786	CUGGAC	22	ACUGGACUUGGAGUCAGAAGGC	MIMAT0000732	ACTGGACTTGGAGTCAGAAGGC	Yes	857	2377	0.363217
hsa-miR-379-5p	5p	hsa-mir-379	MI0000787	GGUAGA	21	UGGUAGACUAUGGAACGUAGG	MIMAT0000733	TGGTAGACTATGGAACGTAGG	Yes	7	41	0.333333
hsa-miR-4482-5p	5p	hsa-mir-4482	MI0016843	ACCCAG	22	AACCCAGUGGGCUAUGGAAAUG	MIMAT0019016	AACCCAGTGGGCTATGGAAATG	Yes	3	16	0.5
hsa-miR-486-5p	5p	hsa-mir-486-1	MI0002470	CCUGUA	22	UCCUGUACUGAGCUGCCCCGAG	MIMAT0002177	TCCTGTACTGAGCTGCCCCGA	No	2178	4444	0.491244
hsa-miR-486-5p	5p	hsa-mir-486-2	MI0023622	CCUGUA	22	UCCUGUACUGAGCUGCCCCGAG	MIMAT0002177	TCCTGTACTGAGCTGCCCCGA	No	2178	4444	0.491244
hsa-miR-574-5p	5p	hsa-mir-574	MI0003581	GAGUGU	23	UGAGUGUGUGUGUGUGAGUGUGU	MIMAT0004795	TGAGTGTGTGTGTGTGAGTGTGT	Yes	122	451	0.286334
hsa-miR-576-3p	3p	hsa-mir-576	MI0003583	AGAUGU	22	AAGAUGUGGAAAAAUUGGAAUC	MIMAT0004796	AAGATGTGGAAAAATTGGAATCC	No	19	48	0.5
hsa-miR-7706	3p	hsa-mir-7706	MI0025242	GAAGCG	24	UGAAGCGCCUGUGCUCUGCCGAGA	MIMAT0030021	TGAAGCGCCTGTGCTCTGCCGAGA	Yes	65	231	0.311203
hsa-miR-7974	3p	hsa-mir-7974	MI0025750	GGCUGU	24	AGGCUGUGAUGCUCUCCUGAGCCC	MIMAT0031177	AGGCTGTGATGCTCTCCTGAGCCC	Yes	20	60	0.428571
hsa-miR-99a-5p	5p	hsa-mir-99a	MI0000101	ACCCGU	22	AACCCGUAGAUCCGAUCUUGUG	MIMAT0000097	AACCCGTAGATCCGATCTTGT	No	840	1944	0.435005
hsa-miR-novel-chr11_20094	3p	hsa-mir-novel-chr11_20094	MYNO3	GGAUUU	20	UGGAUUUUUGGAAAUAGGAG	hsa-miR-novel-chr11_20094	ATGGATTTTTGGAAATAGGA	No	7	135	0.117241
hsa-miR-novel-chr1_2680	5p	hsa-mir-novel-chr1_2680	MYNO1	CAUAAU	21	GCAUAAUUUGUGGUAGUGGGG	hsa-miR-novel-chr1_2680	GCATAATTTGTGGTAGTGGGGG	No	6	210	0.0727273
hsa-miR-novel-chr1_946	5p	hsa-mir-novel-chr1_946	MYNO2	CAUAAU	21	GCAUAAUUUGUGGUAGUGGGG	hsa-miR-novel-chr1_946	GCATAATTTGTGGTAGTGGGGG	No	6	210	0.0727273
hsa-miR-novel-chr6_12601	5p	hsa-mir-novel-chr6_12601	MYNO327	CGUUGG	23	GCGUUGGUGGUAUAGUGGUGAGC	hsa-miR-novel-chr6_12601	GCGTTGGTGGTATAG	No	5	42	0.288462
hsa-miR-novel-chr6_12718	3p	hsa-mir-novel-chr6_12718	MYNO178	CAUAAU	21	GCAUAAUUUGUGGUAGUGGGG	hsa-miR-novel-chr6_12718	TGCATAATTTGTGGTAGTGGGG	No	6	210	0.0727273
hsa-miR-novel-chr9_17116	3p	hsa-mir-novel-chr9_17116	MYNO77	GGAUUU	20	UGGAUUUUUGGAAAUAGGAG	hsa-miR-novel-chr9_17116	ATGGATTTTTGGAAATAGGA	No	7	135	0.117241
